# Supplementary material for: Cutting-Edge HEK293T Protein-Integrated Lipid Nanostructures: Boosting Biocompatibility and Efficacy
Source: Int J Mol Sci. 2024 Mar 14;25(6):3294. doi: 10.3390/ijms25063294 (PMC10970359; doi:10.3390/ijms25063294)
Supplement: Supplementary file 1 [file ijms-25-03294-s001.zip]

Archive with 1 entries (1 files):
- ijms-2867246-supplementary.pdf
